# Supplementary material for: Preliminary Outcomes of Combined Treadmill and Overground High-Intensity Interval Training in Ambulatory Chronic Stroke
Source: Front Neurol. 2022 Feb 4;13:812875. doi: 10.3389/fneur.2022.812875 (PMC8854218; doi:10.3389/fneur.2022.812875)
Supplement: Supplementary file 1 [file Data_Sheet_1.CSV]

id	timepoint	age	sex	bmi	stroke_lesion_side	stroke_yearspost	lesion_volume_mL	diabetes	hypertension	hx_percutaneous_coronary_rx	hx_myocardial_infarction	hx_seizure	FAC	orthotic	assist_device	cgs	cgs_PctPred	SMWT	SMWT_PctPred	vo2peak	vo2peak_PctPred	fgs	FastSafeTMspeed_ms	cadence	steptime_sym	StepLength_P	StepLength_NP	steplength_sym	SingleSupport_P	SingleSupport_NP	SingleSupport_sym	NIH_Balance	vo2vt	hrpeak	FCSRT_free_recall	NIH_FluidCog	NIH_Flanker	NIH_PicSeqMemory	NIH_ListSort	NIH_DimChgCardSort	NIH_PatternComp	PROMIS_fatigue	saqls	GROC_overall_recovery	GROC_walking_ability	GROC_fitness	Brain_vol	Brain_vol_ipsilesional	Brain_vol_contralesional
501	WK0	62	m	26.24397235	R	3	6.639	1	1	1	1	0	3	AFO	WBQC	0.726480203	54.215	239.9	40.516	14.6	49.5178	0.900900901	0.80467	98.2	78.689	40.50	35.00	92.7152	22.0	36.2	75.601	25	11.6	.	33	25	32	40	32	38	27	41.0	4.84615	.	.	.	943.41	454.734	488.676
501	WK4	.		.		.	.	.	.	.	.	.	3	AFO	NBQC	0.600060006	44.781	214.5	36.226	16.4	55.6228	0.904159132	0.93878	85.7	79.137	35.30	31.10	93.6747	20.6	32.6	77.444	20	11.0	136	27	24	29	37	39	33	27	41.0	4.89744	2	3	2	920.78	439.729	481.042
501	WK8	.		.		.	.	.	.	.	.	.	4	AFO	NBQC	0.685871056	51.184	281.3	47.507	19.4	65.7977	1.217285453	1.34112	96.9	80.645	43.66	38.19	93.3170	24.0	34.7	81.772	20	14.4	145	32	22	32	40	39	19	31	42.8	4.66667	3	7	7	917.30	440.154	477.138
503	WK0	66	m	25.88499396	L	1.7	1.985	0	0	0	0	0	2	AFO	NBQC	0.141252913	10.541	46.0	8.556	11.6	40.0747	0.167364017	0.26822	44.1	95.014	20.10	25.60	87.9650	9.4	9.8	97.917	33	6.8	.	27	42	46	41	36	55	47	49.2	3.00000	.	.	.	801.09	389.704	411.391
503	WK4	.		.		.	.	.	.	.	.	.	2	AFO	NBQC	0.161629223	12.062	45.2	8.407	11.9	41.1112	0.206058108	0.17882	56.4	55.399	26.10	31.60	90.4679	14.3	29.1	65.899	20	8.2	141	22	43	46	46	55	47	35	44.3	2.17949	2	2	1	815.43	403.928	411.471
503	WK8	.		.		.	.	.	.	.	.	.	2	AFO	NBQC	0.188235294	14.047	61.8	11.495	14.2	49.0570	0.262777559	0.31293	49.6	47.934	23.30	30.80	86.1368	14.8	26.1	72.372	28	9.8	153	23	45	46	46	55	51	35	50.4	3.23077	4	4	3	805.77	395.901	409.870
504	WK0	50	f	28.14641606	R	0.5	106.208	0	1	0	0	1	4	None	None	0.631711939	48.222	255.4	46.579	15.9	69.0955	0.948316738	1.11760	101.0	99.160	41.20	39.20	97.5124	32.2	32.2	100.000	38	11.9	120	40	37	33	54	54	51	17	46.9	3.94872	.	.	.	962.40	429.741	532.648
504	WK4	.		.		.	.	.	.	.	.	.	4	None	None	0.684228532	52.231	259.2	47.272	17.7	76.9176	0.940733772	1.11760	107.0	78.571	42.90	33.70	87.9896	24.9	42.9	73.451	38	13.0	141	40	40	33	70	38	56	22	45.6	4.41026	3	5	2	968.01	428.433	539.570
504	WK8	.		.		.	.	.	.	.	.	.	4	None	None	0.905387053	69.114	319.5	58.270	19.5	84.7397	1.137009665	1.25171	121.3	83.673	49.22	31.53	78.0929	25.3	40.6	76.783	38	13.5	141	40	41	38	62	54	47	22	46.9	4.02564	5	5	4	966.88	423.529	543.340
506	WK0	65	m	35.01273533	L	2	245.468	0	1	1	0	0	2	None	WBQC	0.247127147	18.442	66.4	12.946	11.3	49.3105	0.210681555	0.35763	42.1	68.772	40.11	21.16	69.0713	15.2	23.3	78.961	33	7.8	133	6	10	27	33	17	22	19	60.4	2.82051	.	.	.	773.76	292.819	480.913
506	WK4	.		.		.	.	.	.	.	.	.	2	None	WBQC	0.272368242	20.326	71.4	13.921	11.3	49.3105	0.300030003	0.40234	46.9	70.313	36.50	28.20	87.1716	16.7	31.8	68.866	33	8.6	127	1	13	31	42	17	22	19	62.3	2.79487	2	0	1	773.18	295.222	477.908
506	WK8	.		.		.	.	.	.	.	.	.	2	None	WBQC	0.296340199	22.115	90.0	17.547	13.6	59.3471	0.340831629	0.75997	47.6	73.643	45.80	24.80	70.2550	18.9	26.2	83.814	41	13.4	136	9	22	35	55	17	35	19	54.6	2.61538	3	5	5	804.08	308.808	495.221
508	WK0	57	f	27.98004678	L	3.7	244.354	0	0	0	0	1	2	AFO	NBQC	0.113237459	8.644	40.0	7.887	9.7	46.0890	0.163800164	0.53645	21.5	63.196	34.40	30.50	93.9908	8.3	18.8	61.255	30	7.2	160	9	13	27	29	24	22	27	61.3	2.12821	.	.	.	797.03	291.964	505.056
508	WK4	.		.		.	.	.	.	.	.	.	2	AFO	NBQC	0.090285302	6.892	32.1	6.329	10.6	50.3653	0.1303611	0.62586	17.8	60.741	32.20	34.20	96.9880	6.9	23.3	45.695	30	8.4	163	12	20	32	34	31	22	32	62.3	1.84615	0	1	2	772.74	281.025	491.706
508	WK8	.		.		.	.	.	.	.	.	.	2	AFO	NBQC	0.168038985	12.827	51.8	10.213	11.8	56.0671	0.232828871	0.80467	34.0	69.914	35.20	38.10	96.0437	10.8	28.9	54.408	33	8.7	157	15	22	32	38	35	22	32	51.5	3.56410	5	7	4	796.65	294.221	502.414
509	WK0	64	m	34.96471979	R	2.7	215.169	0	1	0	0	0	2	AFO	PC	0.142877554	10.663	53.9	10.535	11.3	48.5389	0.174581006	0.26822	34.7	53.179	26.40	27.00	98.8764	11.5	19.3	74.675	17	9.5	160	34	37	36	50	53	41	28	48.1	3.41026	.	.	.	808.51	303.574	504.899
509	WK4	.		.		.	.	.	.	.	.	.	2	AFO	PC	0.118793062	8.865	35.3	6.900	12.5	53.6935	0.124378109	0.26822	30.3	85.523	1.90	20.70	16.8142	5.3	15.8	50.237	17	9.2	164	35	43	36	50	67	46	28	58.5	3.74359	2	-3	-1	772.27	284.291	487.952
509	WK8	.		.		.	.	.	.	.	.	.	2	AFO	PC	0.167084378	12.469	46.5	9.089	12.6	54.1230	0.183284457	0.35763	35.6	56.725	27.73	19.60	82.8227	11.4	19.7	73.312	17	9.3	139	36	42	39	57	46	50	31	54.6	3.51282	4	5	0	793.88	295.637	498.196
510	WK0	54	m	28.1480563	R	0.6	244.56	0	1	0	0	0	3	AFO	WBQC	0.198294666	13.867	64.0	10.570	12.0	38.8457	0.231535078	0.62586	49.5	41.107	47.83	7.73	27.8258	10.6	19.4	70.667	16	9.5	115	35	33	27	49	57	39	25	60.4	1.92308	.	.	.	728.34	253.088	475.253
510	WK4	.		.		.	.	.	.	.	.	.	3	AFO	NBQC	0.159821	11.176	53.5	8.836	14.4	46.6149	0.188146754	0.49174	42.1	35.932	42.66	-0.34	-1.6068	7.7	14.0	70.968	16	9.5	145	32	30	30	46	47	39	25	67.5	2.15385	.	.	.	729.38	251.362	478.018
510	WK8	.		.		.	.	.	.	.	.	.	3	AFO	None	0.457665904	32.005	80.6	13.311	15.2	49.2046	0.539083558	1.16230	108.6	86.486	44.64	10.80	38.9610	19.7	37.0	69.489	16	10.3	126	35	28	30	39	54	30	25	57.5	2.79487	.	.	.	719.97	248.181	471.768
511	WK0	55	m	26.38356794	L	2.8	19.19	0	0	0	0	0	4	AFO	None	1.026694045	71.797	463.7	74.063	18.1	56.4052	1.798561151	1.74346	104.2	86.207	56.92	62.28	95.5034	29.1	38.7	85.841	32	15.3	141	13	33	38	49	36	42	31	44.3	3.35897	.	.	.	969.24	471.681	497.557
511	WK4	.		.		.	.	.	.	.	.	.	4	AFO	None	1.034126163	72.317	491.0	78.423	23.9	74.4798	1.869158879	1.74346	108.8	84.685	60.10	62.55	98.0024	28.8	39.7	84.088	36	15.8	148	11	32	42	36	39	34	39	51.5	3.71795	.	.	.	978.77	479.322	499.449
511	WK8	.		.		.	.	.	.	.	.	.	4	AFO	None	1.327140013	92.807	546.5	87.288	26.1	81.3357	2.06185567	2.14579	102.8	77.966	67.10	62.40	96.3707	27.6	39.0	82.883	36	18.6	155	18	38	42	49	36	46	39	41.0	4.71795	.	.	.	971.68	474.510	497.164
512	WK0	50	f	37.2358255	R	6.1	86.521	0	0	0	0	0	4	AFO	None	0.72859745	55.618	289.8	59.582	15.7	83.9054	0.957854406	1.25171	89.8	83.582	53.60	44.60	90.8350	26.0	37.6	81.761	34	10.2	148	37	28	29	50	46	37	17	38.5	4.92308	.	.	.	850.85	383.707	467.111
512	WK4	.		.		.	.	.	.	.	.	.	4	AFO	None	0.862440707	65.835	299.2	61.514	15.3	81.7677	0.931966449	1.16230	85.7	80.851	55.30	42.70	87.1429	26.0	40.0	78.788	38	160.0	142	45	31	38	50	50	42	8	41.0	5.00000	.	.	.	864.27	393.809	470.454
512	WK8	.		.		.	.	.	.	.	.	.	4	AFO	None	1.077586207	82.258	327.9	67.415	17.8	95.1284	1.22324159	1.47523	99.9	83.333	61.90	51.30	90.6360	27.4	38.7	82.905	42	14.0	159	42	27	33	58	34	32	17	33.1	5.00000	.	.	.	875.53	400.756	474.757
513	WK0	69	f	32.30952284	L	1.3	47.145	0	1	0	0	0	2	AFO	WBQC	0.143947027	11.609	45.4	11.031	10.3	62.5784	0.175793267	0.22352	44.3	79.019	28.80	12.40	60.1942	9.1	31.2	45.161	33	7.7	155	8	18	35	31	29	35	13	60.4	2.71795	.	.	.	928.82	432.455	496.361
513	WK4	.		.		.	.	.	.	.	.	.	2	AFO	WBQC	0.137703112	11.105	42.5	10.326	10.5	63.7935	0.161982668	0.17882	43.9	42.023	21.20	16.60	87.8307	8.5	14.5	73.913	33	9.0	158	9	14	40	31	21	25	13	65.3	2.20513	-7	-7	-7	920.73	427.540	493.186
513	WK8	.		.		.	.	.	.	.	.	.	2	AFO	WBQC	0.182182547	14.692	49.4	12.003	12.3	74.7296	0.199501247	0.40234	54.2	48.889	30.40	17.20	72.2689	11.0	18.0	75.862	33	9.5	156	9	16	21	31	29	35	23	58.5	2.48718	.	.	.	937.91	434.321	503.591
601	WK0	63	m	30.59412982		.	0	0	0	0	0	0	4	None	None	1.405481377	104.887	662.7	122.580	.	.	1.984126984	.	111.1	99.083	86.10	78.20	95.1917	39.6	31.5	88.608	39	.	.	.	43	52	39	53	45	38	.	.	.	.	.	1004.36	507.032	497.323
603	WK0	72	m	34.46700771		.	0	0	1	0	0	0	4	None	None	1.09229929	86.690	446.1	92.444	.	.	1.449275362	.	101.4	100.000	66.30	63.10	97.5270	34.3	34.8	99.276	41	.	.	.	47	40	56	56	48	41	.	.	.	.	.	958.20	478.299	479.887
604	WK0	45	f	30.06536775		.	0	0	0	0	0	0	4	None	None	1.455604076	104.720	438.5	77.905	.	.	2.134471718	.	117.6	100.000	71.50	70.20	99.0826	36.2	36.6	99.451	39	.	.	.	52	42	58	58	55	46	.	.	.	.	.	1017.34	513.098	504.241
606	WK0	63	m	34.73273705		.	0	1	1	0	0	0	4	None	None	1.293661061	96.542	477.7	101.284	.	.	1.912045889	.	103.9	99.130	63.40	63.70	99.7640	33.3	34.1	98.813	46	.	.	.	43	48	32	49	51	47	.	.	.	.	.	963.13	479.261	483.863
608	WK0	57	f	30.67280007		.	0	0	0	0	0	0	4	None	None	1.317523057	100.574	533.0	107.635	.	.	2.094240838	.	121.4	98.990	70.40	66.90	97.4508	38.2	38.4	99.739	49	.	.	.	51	51	40	53	50	61	.	.	.	.	.	984.31	492.076	492.233
609	WK0	59	m	26.56831844		.	0	0	0	0	0	0	4	None	None	1.615508885	112.973	638.9	108.606	.	.	2.214839424	.	110.5	99.083	88.90	93.00	97.7460	37.1	37.8	99.065	41	.	.	.	50	47	55	44	43	60	.	.	.	.	.	1048.34	524.803	523.541
610	WK0	54	m	28.6170975		.	0	0	1	0	0	0	4	None	None	1.479289941	103.447	558.4	90.084	.	.	1.928640309	.	103.6	98.246	67.10	68.00	99.3338	33.4	35.1	97.518	43	.	.	.	49	53	56	46	52	40	.	.	.	.	.	954.05	477.980	476.039
611	WK0	51	m	25.75000459		.	0	0	1	0	0	0	4	None	None	1.477104874	103.294	567.2	83.608	.	.	1.824817518	.	107.1	99.115	74.60	74.40	99.8658	35.0	34.8	99.713	35	.	.	.	58	52	52	46	56	72	.	.	.	.	.	1053.17	525.438	527.738
612	WK0	54	f	27.45973234		.	0	1	0	0	0	0	4	None	None	1.294498382	98.817	568.5	107.150	.	.	2.141327623	.	98.6	97.674	58.30	54.40	96.5395	33.1	32.7	99.392	41	.	.	.	37	32	36	46	37	58	.	.	.	.	.	1061.64	532.744	528.892
613	WK0	66	f	39.36561687		.	0	0	0	0	0	0	4	None	None	1.153402537	93.016	478.5	125.087	.	.	1.668056714	.	115.2	98.077	70.70	72.50	98.7430	35.4	35.6	99.718	34	.	.	.	49	41	71	38	56	40	.	.	.	.	.	1000.25	502.847	497.392
